# Supplementary material for: Blended learning in undergraduate dental education: a global pilot study
Source: Med Educ Online. 2023 Feb 7;28(1):2171700. doi: 10.1080/10872981.2023.2171700 (PMC9930845; doi:10.1080/10872981.2023.2171700)
Supplement: Supplemental Material [file ZMEO_A_2171700_SM8396.zip]

Archive with 3 entries (2 files):
- Supplementary/
- Supplementary/Appendix 1 Student Perceptions and Experiences of Blended Learning.pdf
- Supplementary/Appendix 2 Faculty Perceptions and Experiences of Blended Learning.pdf
